# Supplementary material for: Colony-level aggression escalates with the value of food resources
Source: BMC Ecol Evol. 2023 May 16;23:18. doi: 10.1186/s12862-023-02117-x (PMC10189932; doi:10.1186/s12862-023-02117-x)
Supplement: Supplementary file 2 — Additional file 2. R script associated with statistical analysis. [file 12862_2023_2117_MOESM2_ESM.txt]

R script associated with statistical analysis. The script includes all needed codes that have been used in Methods.

#Compensatory foraging test in Method.
library(readxl)
TestingExperiment <- read_excel("~/Desktop/Dataset associated with statistical analysis.xlsx", sheet = "Sheet 1")

hist(TestingExperiment$NumberOfAnts)
hist(log(TestingExperiment$NumberOfAnts))
install.packages("Matrix")
library(lme4)
linear.TestingExperiment <- lm(log(NumberOfAnts) ~ PrefeedingTreatment * TestingTreatment, data = TestingExperiment)
summary(linear.TestingExperiment)
anova(linear.TestingExperiment) #There was a pre-feeding treatment by testing treatment interaction term

#Wilcox Test
WilcoxTest <- read_excel("~/Desktop/Dataset associated with statistical analysis.xlsx", sheet = "Sheet 2")
wilcox.test(WilcoxTest$HoneyHoney, WilcoxTest$TunaHoney, alternative = "two.sided")
wilcox.test(WilcoxTest$HoneyTuna, WilcoxTest$TunaTuna, alternative = "two.sided")


#Investigate compensatory foraging tests within 5 occasions.
library(readxl)
CompensatoryTesting <- read_excel("~/Desktop/Dataset associated with statistical analysis.xlsx", sheet = "Sheet 3")

hist(CompensatoryTesting$NumberOfAnts)
hist(log(CompensatoryTesting$NumberOfAnts + 1))

install.packages("Matrix")
library(lme4)
linear.CompensatoryTesting <- lm(log(NumberOfAnts + 1) ~ Season * PrefeedingTreatment * TestingTreatment, data = CompensatoryTesting)
anova(linear.CompensatoryTesting)

linear.CompensatoryTesting <- lm(log(NumberOfAnts + 1) ~ Season + PrefeedingTreatment + TestingTreatment + PrefeedingTreatment:TestingTreatment, data = CompensatoryTesting)
summary(linear.CompensatoryTesting)
anova(linear.CompensatoryTesting)


#Investigate ant number on tuna treatment
library(readxl)
TunaTreatment <- read_excel("~/Desktop/Dataset associated with statistical analysis.xlsx", sheet = "Sheet 4")

hist(TunaTreatment$NumberOfAnts)
hist(log(TunaTreatment$NumberOfAnts + 1))
install.packages("Matrix")
library(lme4)
linear.TunaTreatment <- lm(log(NumberOfAnts + 1) ~ Season * PrefeedingTreatment, data = TunaTreatment)
anova(linear.TunaTreatment)

linear.TunaTreatment <- lm(log(NumberOfAnts + 1) ~ Season + PrefeedingTreatment, data = TunaTreatment)
summary(linear.TunaTreatment)

#Investigate ant number on honey treatment
library(readxl)
HoneyTreatment <- read_excel("~/Desktop/Dataset associated with statistical analysis.xlsx", sheet = "Sheet 5")
hist(HoneyTreatment$NumberOfAnts)
hist(log(HoneyTreatment$NumberOfAnts + 1))
install.packages("Matrix")
library(lme4)
linear.HoneyTreatment <- lm(log(NumberOfAnts + 1) ~ Season * PrefeedingTreatment, data = HoneyTreatment)
anova(linear.HoneyTreatment)

linear.HoneyTreatment <- lm(log(NumberOfAnts + 1) ~ Season + PrefeedingTreatment, data = HoneyTreatment)
summary(linear.HoneyTreatment)

#Investigate worker number at competing sites
StagedContests <- read_excel("~/Desktop/Dataset associated with statistical analysis.xlsx", sheet = "Sheet 6")
install.packages("Matrix")
library(lme4)

hist(StagedContests$WorkerNumber)
hist(log(StagedContests$WorkerNumber + 1))

StagedContests$LevelOfCompromise <- as.factor(StagedContests$LevelOfCompromise)
linear.StagedContests <- lm(log(WorkerNumber + 1) ~ Season*FoodValue*LevelOfCompromise, data = StagedContests)
anova(linear.StagedContests)

linear.StagedContests <- lm(log(WorkerNumber + 1) ~ Season + FoodValue, data = StagedContests)
summary(linear.StagedContests)
anova(linear.StagedContests)


#Investigate the effect of food value on contest escalation 
StagedContests <- read_excel("~/Desktop/Dataset associated with statistical analysis.xlsx", sheet = "Sheet6")

logistic.StagedContests <- glm(cbind(NumberOfGrapplingAnts, NumberOfNotGrapplingAnts) ~ Season + FoodValue, data=StagedContests, family="binomial")
summary(logistic.StagedContests)


#Investaget the effect of the covariate, worker number, on contest escalation
logistic.StagedContests <- glm(cbind(NumberOfGrapplingAnts, NumberOfNotGrapplingAnts) ~ Season + FoodValue + WorkerNumber, data=StagedContests, family="binomial")
summary(logistic.StagedContests)


#Investigate the escalation rate in those escalated contests
library(readxl)
StagedContestsWithEscalation <- read_excel("~/Desktop/Dataset associated with statistical analysis.xlsx", sheet = "Sheet 7")
hist(StagedContestsWithEscalation$Rate)
linear.StagedContestsWithEscalation <- lm(log(Rate) ~ WorkerNumber + FoodValue + Season, data = StagedContestsWithEscalation)
summary(linear.StagedContestsWithEscalation)
anova(linear.StagedContestsWithEscalation)
