# Supplementary material for: Colony-level aggression escalates with the value of food resources
Source: BMC Ecol Evol. 2023 May 16;23:18. doi: 10.1186/s12862-023-02117-x (PMC10189932; doi:10.1186/s12862-023-02117-x)
Supplement: Supplementary file 3 — Additional file 3. Dataset associated with statistical analysis. Sheet 1. The numer of ants at uncontested feeders with different food during the testing phase in 2019 Nov. Sheet 2. The number of ants with different prefeeding history at uncontested feeders with different food in 2019 Nov. Sheet 3. The number of workers at uncontested feeders with different food at different stages of summer. Sheet 4. The number of workers at uncontested feeders with tuna pieces during the testing phase. Sheet 5. The number of workers at uncontested feeders with honey solution during the testing phase. Sheet 6. The number of workers at competing sites over high or low value food at different stages of summer. Sheet 7. The number of grappling ants and grappling rate in escalated contests. [file 12862_2023_2117_MOESM3_ESM.xlsx]

## Sheet: TittleAndLegend
Dataset associated with statistical analysis. Sheet 1. The numer of ants at uncontested feeders with different food (either honey solution or tuna pieces) during the testing phase in 2019 Nov. Sheet 2. The number of ants with different prefeeding history (either honey solution or tuna) at uncontested feeders with different food (either honey solution or tuna) in 2019 Nov. Sheet 3. The number of w…

## Sheet: Sheet 1
The numer of ants at uncontested feeders with different food (either honey solution or tuna pieces) during the testing phase in 2019 Nov
ColonyID	Year	Season	PrefeedingTreatment	TestingTreatment	NumberOfAnts
1	2019-2020	Early	Honey	Honey	56
2	2019-2020	Early	Honey	Honey	17
3	2019-2020	Early	Honey	Honey	12
4	2019-2020	Early	Honey	Honey	32
5	2019-2020	Early	Honey	Honey	6
6	2019-2020	Early	Honey	Honey	52
7	2019-2020	Early	Honey	Honey	7
8	2019-2020	Early	Honey	Tuna	145
9	2019-2020	Early	Honey	Tuna	140
10	2019-2020	Early	Honey	Tuna	79
11	2019-2020	Early	Honey	Tuna	117
12	2019-2020	Early	Honey	Tuna	103
13	2019-2020	Early	Honey	Tuna	159
14	2019-2020	Early	Honey	Tuna	101
15	2019-2020	Early	Tuna	Honey	216
16	2019-2020	Early	Tuna	Honey	66
17	2019-2020	Early	Tuna	Honey	394
18	2019-2020	Early	Tuna	Honey	36
19	2019-2020	Early	Tuna	Honey	3
20	2019-2020	Early	Tuna	Honey	81
21	2019-2020	Early	Tuna	Honey	24
22	2019-2020	Early	Tuna	Tuna	62
23	2019-2020	Early	Tuna	Tuna	34
24	2019-2020	Early	Tuna	Tuna	37
25	2019-2020	Early	Tuna	Tuna	27
26	2019-2020	Early	Tuna	Tuna	48
27	2019-2020	Early	Tuna	Tuna	59
28	2019-2020	Early	Tuna	Tuna	43

## Sheet: Sheet 2
The number of ants with different prefeeding history (either honey solution or tuna) at uncontested feeders with different food (either honey solution or tuna) in 2019 Nov
HoneyHoney	TunaHoney	HoneyTuna	TunaTuna
56	216	145	62
17	66	140	34
12	394	79	37
32	36	117	27
6	3	103	48
52	81	159	59
7	24	101	43

## Sheet:  Sheet 3
The number of workers at uncontested feeders with different food (either honey solution or tuna pieces) at different stages (early and late) of summer
ColonyID	Year	Season	PrefeedingTreatment	TestingTreatment	NumberOfAnts
1	2019-2020	Early	Honey	Honey	548
2	2019-2020	Early	Honey	Honey	580
3	2019-2020	Early	Honey	Honey	300
4	2019-2020	Early	Honey	Honey	732
5	2019-2020	Early	Honey	Honey	99
6	2019-2020	Early	Honey	Honey	66
7	2019-2020	Early	Honey	Honey	314
8	2019-2020	Early	Honey	Tuna	168
9	2019-2020	Early	Honey	Tuna	202
10	2019-2020	Early	Honey	Tuna	124
11	2019-2020	Early	Honey	Tuna	180
12	2019-2020	Early	Honey	Tuna	130
13	2019-2020	Early	Honey	Tuna	218
14	2019-2020	Early	Honey	Tuna	130
15	2019-2020	Early	Tuna	Honey	14
16	2019-2020	Early	Tuna	Honey	504
17	2019-2020	Early	Tuna	Honey	488
18	2019-2020	Early	Tuna	Honey	356
19	2019-2020	Early	Tuna	Honey	224
20	2019-2020	Early	Tuna	Honey	316
21	2019-2020	Early	Tuna	Honey	534
22	2019-2020	Early	Tuna	Tuna	65
23	2019-2020	Early	Tuna	Tuna	82
24	2019-2020	Early	Tuna	Tuna	78
25	2019-2020	Early	Tuna	Tuna	29
26	2019-2020	Early	Tuna	Tuna	61
27	2019-2020	Early	Tuna	Tuna	48
28	2019-2020	Early	Tuna	Tuna	62
29	2019-2020	Late	Honey	Honey	138
30	2019-2020	Late	Honey	Honey	240
31	2019-2020	Late	Honey	Honey	44
32	2019-2020	Late	Honey	Honey	66
33	2019-2020	Late	Honey	Honey	61
34	2019-2020	Late	Honey	Honey	10
35	2019-2020	Late	Honey	Honey	110
36	2019-2020	Late	Honey	Tuna	18
37	2019-2020	Late	Honey	Tuna	48
38	2019-2020	Late	Honey	Tuna	56
39	2019-2020	Late	Honey	Tuna	28
40	2019-2020	Late	Honey	Tuna	62
41	2019-2020	Late	Honey	Tuna	112
42	2019-2020	Late	Honey	Tuna	119
43	2019-2020	Late	Tuna	Honey	332
44	2019-2020	Late	Tuna	Honey	133
45	2019-2020	Late	Tuna	Honey	159
46	2019-2020	Late	Tuna	Honey	186
47	2019-2020	Late	Tuna	Honey	50
48	2019-2020	Late	Tuna	Honey	19
49	2019-2020	Late	Tuna	Honey	30
50	2019-2020	Late	Tuna	Tuna	32
51	2019-2020	Late	Tuna	Tuna	32
52	2019-2020	Late	Tuna	Tuna	17
53	2019-2020	Late	Tuna	Tuna	6
54	2019-2020	Late	Tuna	Tuna	39
55	2019-2020	Late	Tuna	Tuna	9
56	2019-2020	Late	Tuna	Tuna	3
57	2020-2021	Early	Honey	Honey	27
58	2020-2021	Early	Honey	Honey	30
59	2020-2021	Early	Honey	Honey	97
60	2020-2021	Early	Honey	Honey	58
61	2020-2021	Early	Honey	Honey	16
62	2020-2021	Early	Honey	Honey	57
63	2020-2021	Early	Honey	Honey	146
64	2020-2021	Early	Honey	Tuna	112
65	2020-2021	Early	Honey	Tuna	152
66	2020-2021	Early	Honey	Tuna	117
67	2020-2021	Early	Honey	Tuna	200
68	2020-2021	Early	Honey	Tuna	116
69	2020-2021	Early	Honey	Tuna	149
70	2020-2021	Early	Honey	Tuna	84
71	2020-2021	Early	Tuna	Honey	13
72	2020-2021	Early	Tuna	Honey	7
73	2020-2021	Early	Tuna	Honey	149
74	2020-2021	Early	Tuna	Honey	24
75	2020-2021	Early	Tuna	Honey	51
76	2020-2021	Early	Tuna	Honey	50
77	2020-2021	Early	Tuna	Honey	2
78	2020-2021	Early	Tuna	Tuna	0
79	2020-2021	Early	Tuna	Tuna	1
80	2020-2021	Early	Tuna	Tuna	72
81	2020-2021	Early	Tuna	Tuna	1
82	2020-2021	Early	Tuna	Tuna	14
83	2020-2021	Early	Tuna	Tuna	45
84	2020-2021	Early	Tuna	Tuna	67
85	2020-2021	Early	Honey	Honey	9
86	2020-2021	Early	Honey	Honey	5
87	2020-2021	Early	Honey	Honey	50
88	2020-2021	Early	Honey	Honey	110
89	2020-2021	Early	Honey	Honey	15
90	2020-2021	Early	Honey	Honey	25
91	2020-2021	Early	Honey	Honey	38
92	2020-2021	Early	Honey	Tuna	172
93	2020-2021	Early	Honey	Tuna	168
94	2020-2021	Early	Honey	Tuna	174
95	2020-2021	Early	Honey	Tuna	160
96	2020-2021	Early	Honey	Tuna	126
97	2020-2021	Early	Honey	Tuna	112
98	2020-2021	Early	Honey	Tuna	107
99	2020-2021	Early	Tuna	Honey	13
100	2020-2021	Early	Tuna	Honey	316
101	2020-2021	Early	Tuna	Honey	31
102	2020-2021	Early	Tuna	Honey	31
103	2020-2021	Early	Tuna	Honey	18
104	2020-2021	Early	Tuna	Honey	19
105	2020-2021	Early	Tuna	Honey	20
106	2020-2021	Early	Tuna	Tuna	24
107	2020-2021	Early	Tuna	Tuna	17
108	2020-2021	Early	Tuna	Tuna	14
109	2020-2021	Early	Tuna	Tuna	41
110	2020-2021	Early	Tuna	Tuna	92
111	2020-2021	Early	Tuna	Tuna	52
112	2020-2021	Early	Tuna	Tuna	25
113	2020-2021	Late	Honey	Honey	3
114	2020-2021	Late	Honey	Honey	2
115	2020-2021	Late	Honey	Honey	23
116	2020-2021	Late	Honey	Honey	29
117	2020-2021	Late	Honey	Honey	113
118	2020-2021	Late	Honey	Honey	18
119	2020-2021	Late	Honey	Honey	27
120	2020-2021	Late	Honey	Tuna	39
121	2020-2021	Late	Honey	Tuna	76
122	2020-2021	Late	Honey	Tuna	131
123	2020-2021	Late	Honey	Tuna	151
124	2020-2021	Late	Honey	Tuna	48
125	2020-2021	Late	Honey	Tuna	99
126	2020-2021	Late	Honey	Tuna	90
127	2020-2021	Late	Tuna	Honey	9
128	2020-2021	Late	Tuna	Honey	0
129	2020-2021	Late	Tuna	Honey	0
130	2020-2021	Late	Tuna	Honey	224
131	2020-2021	Late	Tuna	Honey	72
132	2020-2021	Late	Tuna	Honey	2
133	2020-2021	Late	Tuna	Honey	3
134	2020-2021	Late	Tuna	Tuna	0
135	2020-2021	Late	Tuna	Tuna	1
136	2020-2021	Late	Tuna	Tuna	32
137	2020-2021	Late	Tuna	Tuna	6
138	2020-2021	Late	Tuna	Tuna	12
139	2020-2021	Late	Tuna	Tuna	12
140	2020-2021	Late	Tuna	Tuna	13

## Sheet: Sheet 4
The number of workers at uncontested feeders with tuna pieces during the testing phase
ColonyID	Year	Season	PrefeedingTreatment	NumberOfAnts
1	2019-2020	Early	Honey	168
2	2019-2020	Early	Honey	202
3	2019-2020	Early	Honey	124
4	2019-2020	Early	Honey	180
5	2019-2020	Early	Honey	130
6	2019-2020	Early	Honey	218
7	2019-2020	Early	Honey	130
8	2019-2020	Early	Tuna	65
9	2019-2020	Early	Tuna	82
10	2019-2020	Early	Tuna	78
11	2019-2020	Early	Tuna	29
12	2019-2020	Early	Tuna	61
13	2019-2020	Early	Tuna	48
14	2019-2020	Early	Tuna	62
15	2019-2020	Late	Honey	18
16	2019-2020	Late	Honey	48
17	2019-2020	Late	Honey	56
18	2019-2020	Late	Honey	28
19	2019-2020	Late	Honey	62
20	2019-2020	Late	Honey	112
21	2019-2020	Late	Honey	119
22	2019-2020	Late	Tuna	32
23	2019-2020	Late	Tuna	32
24	2019-2020	Late	Tuna	17
25	2019-2020	Late	Tuna	6
26	2019-2020	Late	Tuna	39
27	2019-2020	Late	Tuna	9
28	2019-2020	Late	Tuna	3
29	2020-2021	Early	Honey	112
30	2020-2021	Early	Honey	152
31	2020-2021	Early	Honey	117
32	2020-2021	Early	Honey	200
33	2020-2021	Early	Honey	116
34	2020-2021	Early	Honey	149
35	2020-2021	Early	Honey	84
36	2020-2021	Early	Tuna	0
37	2020-2021	Early	Tuna	1
38	2020-2021	Early	Tuna	72
39	2020-2021	Early	Tuna	1
40	2020-2021	Early	Tuna	14
41	2020-2021	Early	Tuna	45
42	2020-2021	Early	Tuna	67
43	2020-2021	Early	Honey	172
44	2020-2021	Early	Honey	168
45	2020-2021	Early	Honey	174
46	2020-2021	Early	Honey	160
47	2020-2021	Early	Honey	126
48	2020-2021	Early	Honey	112
49	2020-2021	Early	Honey	107
50	2020-2021	Early	Tuna	24
51	2020-2021	Early	Tuna	17
52	2020-2021	Early	Tuna	14
53	2020-2021	Early	Tuna	41
54	2020-2021	Early	Tuna	92
55	2020-2021	Early	Tuna	52
56	2020-2021	Early	Tuna	25
57	2020-2021	Late	Honey	39
58	2020-2021	Late	Honey	76
59	2020-2021	Late	Honey	131
60	2020-2021	Late	Honey	151
61	2020-2021	Late	Honey	48
62	2020-2021	Late	Honey	99
63	2020-2021	Late	Honey	90
64	2020-2021	Late	Tuna	0
65	2020-2021	Late	Tuna	1
66	2020-2021	Late	Tuna	32
67	2020-2021	Late	Tuna	6
68	2020-2021	Late	Tuna	12
69	2020-2021	Late	Tuna	12
70	2020-2021	Late	Tuna	13

## Sheet: Sheet 5
The number of workers at uncontested feeders with honey solution during the testing phase
ColonyID	Year	Season	PrefeedingTreatment	NumberOfAnts
1	2019-2020	Early	Honey	548
2	2019-2020	Early	Honey	580
3	2019-2020	Early	Honey	300
4	2019-2020	Early	Honey	732
5	2019-2020	Early	Honey	99
6	2019-2020	Early	Honey	66
7	2019-2020	Early	Honey	314
8	2019-2020	Early	Tuna	14
9	2019-2020	Early	Tuna	504
10	2019-2020	Early	Tuna	488
11	2019-2020	Early	Tuna	356
12	2019-2020	Early	Tuna	224
13	2019-2020	Early	Tuna	316
14	2019-2020	Early	Tuna	534
15	2019-2020	Late	Honey	138
16	2019-2020	Late	Honey	240
17	2019-2020	Late	Honey	44
18	2019-2020	Late	Honey	66
19	2019-2020	Late	Honey	61
20	2019-2020	Late	Honey	10
21	2019-2020	Late	Honey	110
22	2019-2020	Late	Tuna	332
23	2019-2020	Late	Tuna	133
24	2019-2020	Late	Tuna	159
25	2019-2020	Late	Tuna	186
26	2019-2020	Late	Tuna	50
27	2019-2020	Late	Tuna	19
28	2019-2020	Late	Tuna	30
29	2020-2021	Early	Honey	27
30	2020-2021	Early	Honey	30
31	2020-2021	Early	Honey	97
32	2020-2021	Early	Honey	58
33	2020-2021	Early	Honey	16
34	2020-2021	Early	Honey	57
35	2020-2021	Early	Honey	146
36	2020-2021	Early	Tuna	13
37	2020-2021	Early	Tuna	7
38	2020-2021	Early	Tuna	149
39	2020-2021	Early	Tuna	24
40	2020-2021	Early	Tuna	51
41	2020-2021	Early	Tuna	50
42	2020-2021	Early	Tuna	2
43	2020-2021	Early	Honey	9
44	2020-2021	Early	Honey	5
45	2020-2021	Early	Honey	50
46	2020-2021	Early	Honey	110
47	2020-2021	Early	Honey	15
48	2020-2021	Early	Honey	25
49	2020-2021	Early	Honey	38
50	2020-2021	Early	Tuna	13
51	2020-2021	Early	Tuna	316
52	2020-2021	Early	Tuna	31
53	2020-2021	Early	Tuna	31
54	2020-2021	Early	Tuna	18
55	2020-2021	Early	Tuna	19
56	2020-2021	Early	Tuna	20
57	2020-2021	Late	Honey	3
58	2020-2021	Late	Honey	2
59	2020-2021	Late	Honey	23
60	2020-2021	Late	Honey	29
61	2020-2021	Late	Honey	113
62	2020-2021	Late	Honey	18
63	2020-2021	Late	Honey	27
64	2020-2021	Late	Tuna	9
65	2020-2021	Late	Tuna	0
66	2020-2021	Late	Tuna	0
67	2020-2021	Late	Tuna	224
68	2020-2021	Late	Tuna	72
69	2020-2021	Late	Tuna	2
70	2020-2021	Late	Tuna	3

## Sheet: Sheet 6
The number of workers at competing sites over high or low value food at different stages (early and late) of summer
ColonyPairID	Year	Season	PrefeedingTreatment	FoodValue	LevelOfCompromise	WorkerNumber
1	2019-2020	Early	tuna	Low	1	136
2	2019-2020	Early	tuna	Low	1	63
3	2019-2020	Early	tuna	Low	0	102
4	2019-2020	Early	tuna	Low	2	20
5	2019-2020	Early	tuna	Low	1	65
6	2019-2020	Early	tuna	Low	1	71
7	2019-2020	Early	tuna	Low	1	62
8	2019-2020	Early	honey	High	2	300
9	2019-2020	Early	honey	High	1	336
10	2019-2020	Early	honey	High	1	596
11	2019-2020	Early	honey	High	0	488
12	2019-2020	Early	honey	High	1	36
13	2019-2020	Early	honey	High	1	58
14	2019-2020	Late	honey	High	1	40
15	2019-2020	Late	honey	High	1	3
16	2019-2020	Late	honey	High	1	28
17	2019-2020	Late	honey	High	1	0
18	2019-2020	Late	honey	High	1	4
19	2019-2020	Late	tuna	Low	1	14
20	2019-2020	Late	tuna	Low	2	6
21	2019-2020	Late	tuna	Low	1	11
22	2019-2020	Late	tuna	Low	1	7
23	2020-2021	Early	honey	High	1	38
24	2020-2021	Early	honey	High	1	91
25	2020-2021	Early	honey	High	1	252
26	2020-2021	Early	honey	High	0	44
27	2020-2021	Early	honey	High	2	42
28	2020-2021	Early	tuna	Low	0	23
29	2020-2021	Early	tuna	Low	1	42
30	2020-2021	Early	tuna	Low	2	32
31	2020-2021	Early	tuna	Low	1	4
32	2020-2021	Early	tuna	Low	2	4
33	2020-2021	Early	tuna	Low	0	4
34	2020-2021	Early	tuna	Low	0	13
35	2020-2021	Early	honey	High	1	232
36	2020-2021	Early	honey	High	1	284
37	2020-2021	Early	honey	High	1	304
38	2020-2021	Early	honey	High	1	116
39	2020-2021	Early	honey	High	0	260
40	2020-2021	Early	honey	High	1	75
41	2020-2021	Early	tuna	Low	2	53
42	2020-2021	Early	tuna	Low	1	20
43	2020-2021	Early	tuna	Low	2	13
44	2020-2021	Early	tuna	Low	0	10
45	2020-2021	Early	tuna	Low	1	24
46	2020-2021	Early	tuna	Low	1	52
47	2020-2021	Late	honey	High	1	89
48	2020-2021	Late	honey	High	0	94
49	2020-2021	Late	honey	High	1	116
50	2020-2021	Late	honey	High	2	118
51	2020-2021	Late	honey	High	2	34
52	2020-2021	Late	honey	High	0	97
53	2020-2021	Late	tuna	Low	1	7
54	2020-2021	Late	tuna	Low	0	4
55	2020-2021	Late	tuna	Low	2	27

## Sheet: Sheet 7
The number of grappling ants and grappling rate in escalated contests
ColonyPairID	Year	Season	FoodValue	WorkerNumber	NumberOfGrapplingAnts	NumberOfNotGrapplingAnts	Rate
1	2019-2020	Early	Low	102	2	100	0.0196078
2	2019-2020	Early	High	336	4	332	0.0119048
3	2019-2020	Early	High	596	24	572	0.0402685
4	2019-2020	Early	High	488	8	480	0.0163934
5	2020-2021	Early	High	38	2	36	0.0526316
6	2020-2021	Early	High	91	2	89	0.021978
7	2020-2021	Early	High	252	5	247	0.0198413
8	2020-2021	Early	Low	42	2	40	0.047619
9	2020-2021	Early	High	232	6	226	0.0258621
10	2020-2021	Early	High	284	4	280	0.0140845
11	2020-2021	Early	High	304	12	292	0.0394737
12	2020-2021	Early	High	116	4	112	0.0344828
13	2020-2021	Early	High	260	5	255	0.0192308
14	2020-2021	Late	High	89	2	87	0.0224719
15	2020-2021	Late	High	94	2	92	0.0212766
16	2020-2021	Late	High	116	7	109	0.0603448
17	2020-2021	Late	High	118	6	112	0.0508475
18	2020-2021	Late	High	97	2	95	0.0206186
